# Supplementary material for: Multimodal CT and MRI Radiomics Integrated with Clinical Models Predict Pathological Complete Response in ESCC Following Neoadjuvant Immunochemotherapy
Source: Tomography. 2025 Nov 19;11(11):130. doi: 10.3390/tomography11110130 (PMC12656131; doi:10.3390/tomography11110130)
Supplement: Supplementary file 1 [file tomography-11-00130-s001.zip]

Archive with 1 entries (1 files):
- tomography-3919540-Supplementary.pdf
